# Supplementary material for: Basal Forebrain-Dorsal Hippocampus Cholinergic Circuit Regulates Olfactory Associative Learning
Source: Int J Mol Sci. 2022 Jul 30;23(15):8472. doi: 10.3390/ijms23158472 (PMC9368792; doi:10.3390/ijms23158472)
Supplement: Supplementary file 1 [file ijms-23-08472-s001.zip]

Archive with 1 entries (1 files):
- ijms-1821159-supplementary.pdf
